# Supplementary material for: Bioluminescence Sensing in 3D Spherical Microtissues for Multiple Bioactivity Analysis of Environmental Samples
Source: Sensors (Basel). 2022 Jun 17;22(12):4568. doi: 10.3390/s22124568 (PMC9229012; doi:10.3390/s22124568)
Supplement: Supplementary file 1 [file sensors-22-04568-s001.zip]

Archive with 1 entries (1 files):
- sensors-1767740-supplementary.pdf
